# Supplementary material for: Selenium Speciation in Se-Enriched Soybean Grains from Biofortified Plants Grown under Different Methods of Selenium Application
Source: Foods. 2023 Mar 13;12(6):1214. doi: 10.3390/foods12061214 (PMC10048027; doi:10.3390/foods12061214)
Supplement: Supplementary file 1 [file foods-12-01214-s001.zip]

Archive with 1 entries (1 files):
- foods-2212022-supplementary.pdf
